# Supplementary material for: Molecular Characterization of WCK 5222 (Cefepime/Zidebactam)-Resistant Mutants Developed from a Carbapenem-Resistant Pseudomonas aeruginosa Clinical Isolate
Source: Microbiol Spectr. 2022 Feb 23;10(1):e02678-21. doi: 10.1128/spectrum.02678-21 (PMC8865557; doi:10.1128/spectrum.02678-21)
Supplement: SUPPLEMENTAL FILE 2 — Supplemental material. Download SPECTRUM02678-21_Supp_2_seq7.xlsx, XLSX file, 0.01 MB [file spectrum02678-21_supp_2_seq7.xlsx]

## Sheet: Sheet1
Table S2 Mutations in the WCK 5222 resistant strains evovled from NKPa-71
Mutation	PAO1 Gene ID and name	P1D3 (MIC=64 μg/ml)	P1D5 (MIC=128 μg/ml)	P2D8 (MIC=128 μg/ml)	P3D7 (MIC=256 μg/ml)	P4D3 (MIC=128 μg/ml)	P5D2 (MIC=16 μg/ml)	P5D4 (MIC=32 μg/ml)	P5D5 (MIC=64 μg/ml)	P5D9 (MIC=128 μg/ml)
nonsynonymous SNV	PA0260 tle3	-	-	-	G636C: M212I	-	-	-	-	-
nonsynonymous SNV	PA0576 rpoD	-	-	T1373C: V458A	-	-	-	-	-	-
nonsynonymous SNV	PA4270 rpoB	-	A1355G: H452R	-	-	-	-	-	-	-
nonsynonymous SNV	PA4003 pbpA	-	A1052C: D351A	-	-	-	-	-	-	-
nonsynonymous SNV	PA4003 pbpA	A1348G: I450V	-	-	-	-	-	-	-	-
nonsynonymous SNV	PA4003 pbpA	-	-	-	-	G1546A: V516M	-	-	-	-
nonsynonymous SNV	PA4003 pbpA	-	-	-	G1546C: V516L	-	-	-	-	-
nonsynonymous SNV	PA4003 pbpA	-	-	-	-	-	-	T1550G: V517G	T1550G: V517G	T1550G: V517G
nonsynonymous SNV	PA4003 pbpA	-	-	-	-	-	-	-	T1580G: V527G	T1580G: V527G
nonsynonymous SNV	PA4003 pbpA	-	-	G1583T: G528V	-	-	-	-	-	-
nonsynonymous SNV	PA4003 pbpA	-	-	T1793A: V598E	-	-	-	-	-	-
nonsynonymous SNV	PA5266 vgrG6	-	C676T: R226C	-	-	-	C676T: R226C	C676T: R226C	C676T: R226C	C676T: R226C
frameshift insertion	PA0958 oprD	-	-	-	-	-	-	631dupG: I210fs	-	-
frameshift deletion	PA4456	-	-	-	149_156del: L50fs	-	-	-	-	-
nonframeshift insertion	PA4664 prmC	360_361insACCGGC: A121delinsTGA	360_361insACCGGC: A121delinsTGA	360_361insACCGGC: A121delinsTGA	360_361insACCGGC: A121delinsTGA	-	-	-	-	-
ins, insertion; del, deletion; dup, duplication; fs, frameshift
